# Supplementary material for: Toxoplasma gondii in a Remote Subsistence Hunting-Based Indigenous Community of the Peruvian Amazon
Source: Trop Med Infect Dis. 2024 Apr 26;9(5):98. doi: 10.3390/tropicalmed9050098 (PMC11125861; doi:10.3390/tropicalmed9050098)
Supplement: Supplementary file 1 [file tropicalmed-09-00098-s001.zip]

Archive with 1 entries (1 files):
- tropicalmed-2949593-supplementary.pdf
